# Supplementary material for: In Vitro Chondrogenesis Induction by Short Peptides of the Carboxy-Terminal Domain of Transforming Growth Factor β1
Source: Biomedicines. 2023 Nov 29;11(12):3182. doi: 10.3390/biomedicines11123182 (PMC10740954; doi:10.3390/biomedicines11123182)
Supplement: Supplementary file 1 [file biomedicines-11-03182-s001.zip]

Archive with 1 entries (1 files):
- biomedicines-2643255-supplementary.pdf
